# Supplementary material for: Impact of Chronic Disease Self-Management Program on the Self-Perceived Health of People in Areas of Social Vulnerability in Asturias, Spain
Source: Healthcare (Basel). 2024 Apr 9;12(8):811. doi: 10.3390/healthcare12080811 (PMC11049834; doi:10.3390/healthcare12080811)
Supplement: Supplementary file 1 [file healthcare-12-00811-s001.zip]

Archive with 1 entries (1 files):
- healthcare-2905561-supplementary.pdf
